# Supplementary material for: Distinctive Deposition Patterns of Sporadic Transthyretin-Derived Amyloidosis in the Atria: A Forensic Autopsy-Based Study
Source: Int J Mol Sci. 2024 Jul 26;25(15):8176. doi: 10.3390/ijms25158176 (PMC11311325; doi:10.3390/ijms25158176)
Supplement: Supplementary file 1 [file ijms-25-08176-s001.zip]

Archive with 1 entries (1 files):
- ijms-3116151-supplementary.pdf
